# Supplementary material for: Overburdened ferroptotic stress impairs tooth morphogenesis
Source: eLife. 2023 Nov 22;12:RP88745. doi: 10.7554/eLife.88745 (PMC10665014; doi:10.7554/eLife.88745)
Supplement: Figure 2—figure supplement 1—source data 1. [file elife-88745-fig2-figsupp1-data1.xlsx]

## Sheet: Height
Ctrl	Era 1.5 μM	Era 5 μM	Era 10 μM	Era 20 μM
241	163	147	120	116
203	169	141	139	101
225	154	137	134	152
209	166	159	142	108
212	161	151	122	125
211	170	134	134	140
233	177	151	135	119
235	162	146	147	138
220	159	150	141	143

## Sheet: Width
Ctrl	Era 1.5 μM	Era 5 μM	Era 10 μM	Era 20 μM
239	220	205	184	179
231	238	200	200	185
234	218	193	207	180
274	221	200	187	177
231	212	180	176	188
248	229	185	186	168
257	223	183	190	209
264	227	190	211	198
261	227	171	176	190

## Sheet: Area
Ctrl	Era 1.5 μM	Era 5 μM	Era 10 μM	Era 20 μM
42258	28260	22943	17557	14269
35396	32543	21155	20690	21626
41414	24295	21402	22506	13997
43143	28669	21648	22207	16240
33619	26148	19249	17091	20929
40851	30013	21003	15339	15588
44706	32720	24427	19111	20446
46422	29909	19341	22892	21868
42708	27944	25953	19024	23050
