# Supplementary material for: Overburdened ferroptotic stress impairs tooth morphogenesis
Source: eLife. 2023 Nov 22;12:RP88745. doi: 10.7554/eLife.88745 (PMC10665014; doi:10.7554/eLife.88745)
Supplement: Figure 4—figure supplement 1—source data 1. [file elife-88745-fig4-figsupp1-data1.xlsx]

## Sheet: Height
Era 1.5 μM	Era&Fer-1	Era&Lip-1	Era&DFO
163	184	188	165
166	203	183	171
170	168	197	167
177	196	185	157
159	191	185	184
143	171	171	178
170	205	185	182
168.9	194	204	195
160	167	191	164

## Sheet: Width
Era 1.5 μM	Era&Fer-1	Era&Lip-1	Era&DFO
220	259	234	228
221	234	230	227
229	282	214	227
223	240	242	221
227	234	226	212
221	265	252	230
239	234	208	232
253.44	241	231	209
244.56	253	229	268

## Sheet: Area
Era 1.5 μM	Era&Fer-1	Era&Lip-1	Era&DFO
28260	34696	34150	28958
28669	35270	32236	30015
30013	35192	33639	30156
32720	33625	35796	29051
27944	33029	31741	29705
27330	33883	33885	31969
30182	34810	30121	30248
30504	36479	36625	29591
30004	33630	33111	33730
